# Supplementary material for: Analysis of 26 Studies of the Impact of Coconut Oil on Lipid Parameters: Beyond Total and LDL Cholesterol
Source: Nutrients. 2025 Jan 30;17(3):514. doi: 10.3390/nu17030514 (PMC11819987; doi:10.3390/nu17030514)
Supplement: Supplementary file 1 [file nutrients-17-00514-s001.zip]

Archive with 3 entries (3 files):
- File S3_Tables S2 to S5_Data Sets for Analysis of Impact of Coconut Oil.pdf
- File S1_Narrative descriptions of twenty-six studies.pdf
- File S2_Lipid profile results for 26 studies.pdf
